# Supplementary material for: Multi-Method Quantification of Acetyl-Coenzyme A and Further Acyl-Coenzyme A Species in Normal and Ischemic Rat Liver
Source: Int J Mol Sci. 2023 Oct 6;24(19):14957. doi: 10.3390/ijms241914957 (PMC10573920; doi:10.3390/ijms241914957)
Supplement: Supplementary file 1 [file ijms-24-14957-s001.zip]

Archive with 1 entries (1 files):
- ijms-2624428-supplementary.pdf
